# Supplementary material for: Meiotic Recombination May Be Initiated by Copy Choice During DNA Synthesis Rather than Break/Join Mechanism
Source: Int J Mol Sci. 2025 Sep 27;26(19):9464. doi: 10.3390/ijms26199464 (PMC12524634; doi:10.3390/ijms26199464)
Supplement: Supplementary file 1 [file ijms-26-09464-s001.zip]

Archive with 1 entries (1 files):
- ijms-3567599-supplementary.pdf
